# Supplementary material for: Proline-Mediated Drought Tolerance in the Barley (Hordeum vulgare L.) Isogenic Line Is Associated with Lateral Root Growth at the Early Seedling Stage
Source: Plants (Basel). 2021 Oct 14;10(10):2177. doi: 10.3390/plants10102177 (PMC8538694; doi:10.3390/plants10102177)
Supplement: Supplementary file 1 [file plants-10-02177-s001.zip]

Archive with 1 entries (1 files):
- plants-1414923-supplementary.pdf
